# Supplementary material for: ABC Transporters and the Proteasome Complex Are Implicated in Susceptibility to Stevens–Johnson Syndrome and Toxic Epidermal Necrolysis across Multiple Drugs
Source: PLoS One. 2015 Jun 25;10(6):e0131038. doi: 10.1371/journal.pone.0131038 (PMC4482486; doi:10.1371/journal.pone.0131038)
Supplement: S3 Table — (XLSX) [file pone.0131038.s008.xlsx]

## Sheet: Sample IDs
Sample ID	Case/Control Status	Source	iSAEC study
42	CASE	PGX40001	Serious Skin Rash (v1.0)
606	CASE	PGX40001	Serious Skin Rash (v1.0)
1125	CASE	PGX40001	Serious Skin Rash (v1.0)
1177	CASE	PGX40001	Serious Skin Rash (v1.0)
1908	CONTROL	PGX40001	Serious Skin Rash (v1.0)
2109	CONTROL	PGX40001	Serious Skin Rash (v1.0)
2316	CASE	PGX40001	Serious Skin Rash (v1.0)
2800	CASE	PGX40001	Serious Skin Rash (v1.0)
2852	CONTROL	PGX40001	Serious Skin Rash (v1.0)
2944	CASE	PGX40001	Serious Skin Rash (v1.0)
3443	CONTROL	PGX40001	Serious Skin Rash (v1.0)
3640	CASE	PGX40001	Serious Skin Rash (v1.0)
4335	CASE	PGX40001	Serious Skin Rash (v1.0)
5545	CASE	PGX40001	Serious Skin Rash (v1.0)
6439	CONTROL	PGX40001	Serious Skin Rash (v1.0)
6807	CASE	PGX40001	Serious Skin Rash (v1.0)
7492	CONTROL	PGX40001	Serious Skin Rash (v1.0)
7533	CASE	PGX40001	Serious Skin Rash (v1.0)
7981	CONTROL	PGX40001	Serious Skin Rash (v1.0)
8016	CONTROL	PGX40001	Serious Skin Rash (v1.0)
8114	CASE	PGX40001	Serious Skin Rash (v1.0)
8523	CONTROL	PGX40001	Serious Skin Rash (v1.0)
8926	CONTROL	PGX40001	Serious Skin Rash (v1.0)
9341	CASE	PGX40001	Serious Skin Rash (v1.0)
9346	CASE	PGX40001	Serious Skin Rash (v1.0)
9562	CASE	PGX40001	Serious Skin Rash (v1.0)
10820	CONTROL	PGX40001	Serious Skin Rash (v1.0)
11810	CASE	PGX40001	Serious Skin Rash (v1.0)
11923	CASE	PGX40001	Serious Skin Rash (v1.0)
12443	CONTROL	PGX40001	Serious Skin Rash (v1.0)
12635	CASE	PGX40001	Serious Skin Rash (v1.0)
12856	CONTROL	PGX40001	Serious Skin Rash (v1.0)
14499	CASE	PGX40001	Serious Skin Rash (v1.0)
15096	CONTROL	PGX40001	Serious Skin Rash (v1.0)
15305	CONTROL	PGX40001	Serious Skin Rash (v1.0)
15846	CONTROL	PGX40001	Serious Skin Rash (v1.0)
15988	CONTROL	PGX40001	Serious Skin Rash (v1.0)
16296	CONTROL	PGX40001	Serious Skin Rash (v1.0)
16697	CONTROL	PGX40001	Serious Skin Rash (v1.0)
16738	CONTROL	PGX40001	Serious Skin Rash (v1.0)
16813	CONTROL	PGX40001	Serious Skin Rash (v1.0)
16853	CASE	PGX40001	Serious Skin Rash (v1.0)
17545	CASE	PGX40001	Serious Skin Rash (v1.0)
17651	CONTROL	PGX40001	Serious Skin Rash (v1.0)
17923	CONTROL	PGX40001	Serious Skin Rash (v1.0)
19654	CONTROL	PGX40001	Serious Skin Rash (v1.0)
19725	CONTROL	PGX40001	Serious Skin Rash (v1.0)
19856	CASE	PGX40001	Serious Skin Rash (v1.0)
20436	CONTROL	PGX40001	Serious Skin Rash (v1.0)
20821	CASE	PGX40001	Serious Skin Rash (v1.0)
21483	CONTROL	PGX40001	Serious Skin Rash (v1.0)
21544	CASE	PGX40001	Serious Skin Rash (v1.0)
21714	CONTROL	PGX40001	Serious Skin Rash (v1.0)
22055	CASE	PGX40001	Serious Skin Rash (v1.0)
22313	CONTROL	PGX40001	Serious Skin Rash (v1.0)
22949	CONTROL	PGX40001	Serious Skin Rash (v1.0)
23442	CASE	PGX40001	Serious Skin Rash (v1.0)
24418	CASE	PGX40001	Serious Skin Rash (v1.0)
25755	CONTROL	PGX40001	Serious Skin Rash (v1.0)
25986	CASE	PGX40001	Serious Skin Rash (v1.0)
26301	CONTROL	PGX40001	Serious Skin Rash (v1.0)
26474	CONTROL	PGX40001	Serious Skin Rash (v1.0)
26861	CONTROL	PGX40001	Serious Skin Rash (v1.0)
26878	CONTROL	PGX40001	Serious Skin Rash (v1.0)
27736	CASE	PGX40001	Serious Skin Rash (v1.0)
27756	CASE	PGX40001	Serious Skin Rash (v1.0)
27955	CONTROL	PGX40001	Serious Skin Rash (v1.0)
28718	CONTROL	PGX40001	Serious Skin Rash (v1.0)
29212	CASE	PGX40001	Serious Skin Rash (v1.0)
29374	CONTROL	PGX40001	Serious Skin Rash (v1.0)
29776	CASE	PGX40001	Serious Skin Rash (v1.0)
29849	CONTROL	PGX40001	Serious Skin Rash (v1.0)
30010	CASE	PGX40001	Serious Skin Rash (v1.0)
30145	CONTROL	PGX40001	Serious Skin Rash (v1.0)
31201	CASE	PGX40001	Serious Skin Rash (v1.0)
31453	CONTROL	PGX40001	Serious Skin Rash (v1.0)
32189	CONTROL	PGX40001	Serious Skin Rash (v1.0)
34284	CASE	PGX40001	Serious Skin Rash (v1.0)
34349	CONTROL	PGX40001	Serious Skin Rash (v1.0)
35203	CASE	PGX40001	Serious Skin Rash (v1.0)
35417	CONTROL	PGX40001	Serious Skin Rash (v1.0)
35477	CASE	PGX40001	Serious Skin Rash (v1.0)
35714	CONTROL	PGX40001	Serious Skin Rash (v1.0)
35842	CONTROL	PGX40001	Serious Skin Rash (v1.0)
35910	CONTROL	PGX40001	Serious Skin Rash (v1.0)
36092	CONTROL	PGX40001	Serious Skin Rash (v1.0)
36215	CONTROL	PGX40001	Serious Skin Rash (v1.0)
38484	CONTROL	PGX40001	Serious Skin Rash (v1.0)
38688	CONTROL	PGX40001	Serious Skin Rash (v1.0)
39912	CONTROL	PGX40001	Serious Skin Rash (v1.0)
40021	CASE	PGX40001	Serious Skin Rash (v1.0)
41069	CASE	PGX40001	Serious Skin Rash (v1.0)
41623	CASE	PGX40001	Serious Skin Rash (v1.0)
41654	CONTROL	PGX40001	Serious Skin Rash (v1.0)
41704	CONTROL	PGX40001	Serious Skin Rash (v1.0)
41850	CASE	PGX40001	Serious Skin Rash (v1.0)
41917	CASE	PGX40001	Serious Skin Rash (v1.0)
41918	CASE	PGX40001	Serious Skin Rash (v1.0)
42847	CONTROL	PGX40001	Serious Skin Rash (v1.0)
43401	CASE	PGX40001	Serious Skin Rash (v1.0)
43674	CASE	PGX40001	Serious Skin Rash (v1.0)
44130	CONTROL	PGX40001	Serious Skin Rash (v1.0)
44192	CONTROL	PGX40001	Serious Skin Rash (v1.0)
45166	CASE	PGX40001	Serious Skin Rash (v1.0)
46116	CONTROL	PGX40001	Serious Skin Rash (v1.0)
46518	CASE	PGX40001	Serious Skin Rash (v1.0)
46545	CONTROL	PGX40001	Serious Skin Rash (v1.0)
46961	CONTROL	PGX40001	Serious Skin Rash (v1.0)
48417	CONTROL	PGX40001	Serious Skin Rash (v1.0)
48498	CONTROL	PGX40001	Serious Skin Rash (v1.0)
48853	CONTROL	PGX40001	Serious Skin Rash (v1.0)
49157	CONTROL	PGX40001	Serious Skin Rash (v1.0)
49561	CONTROL	PGX40001	Serious Skin Rash (v1.0)
49885	CONTROL	PGX40001	Serious Skin Rash (v1.0)
4059	CONTROL	LAM30004
4099	CASE	LAM30004
4057	CASE	LAM30004
4054	CONTROL	LAM30004
4073	CONTROL	LAM30004
4089	CASE	LAM30004
4116	CONTROL	LAM30004
4053	CONTROL	LAM30004
4078	CONTROL	LAM30004
4123	CONTROL	LAM30004
4068	CONTROL	LAM30004
4083	CONTROL	LAM30004
4130	CONTROL	LAM30004
4086	CONTROL	LAM30004
4117	CONTROL	LAM30004
4095	CONTROL	LAM30004
4107	CONTROL	LAM30004
4090	CONTROL	LAM30004
4092	CONTROL	LAM30004
4119	CONTROL	LAM30004
4133	CONTROL	LAM30004
4098	CONTROL	LAM30004
4076	CONTROL	LAM30004
4077	CONTROL	LAM30004
4060	CONTROL	LAM30004
4062	CONTROL	LAM30004
4132	CONTROL	LAM30004
4112	CONTROL	LAM30004
4091	CONTROL	LAM30004
4097	CASE	LAM30004
4072	CONTROL	LAM30004
4044	CONTROL	LAM30004
4063	CONTROL	LAM30004
4135	CASE	LAM30004
4058	CONTROL	LAM30004
4043	CONTROL	LAM30004
2008030201	CASE	Florence	Serious Skin Rash (v2.0)
2008050816	CASE	Florence	Serious Skin Rash (v2.0)
2008071719	CASE	Florence	Serious Skin Rash (v2.0)
2008030602	CASE	Florence	Serious Skin Rash (v2.0)
2008050715	CASE	Florence	Serious Skin Rash (v2.0)
2008031205	CASE	Florence	Serious Skin Rash (v2.0)
2008070217	CASE	Florence	Serious Skin Rash (v2.0)
2008042314	CASE	Florence	Serious Skin Rash (v2.0)
2008031103	CASE	Florence	Serious Skin Rash (v2.0)
2008041413	CASE	Florence	Serious Skin Rash (v2.0)
2008032007	CASE	Florence	Serious Skin Rash (v2.0)
2008040808	CASE	Florence	Serious Skin Rash (v2.0)
2008041411	CASE	Florence	Serious Skin Rash (v2.0)
2008071418	CASE	Florence	Serious Skin Rash (v2.0)
2008041412	CASE	Florence	Serious Skin Rash (v2.0)
2008041009	CASE	Florence	Serious Skin Rash (v2.0)
2008031104	CASE	Florence	Serious Skin Rash (v2.0)
2008031906	CASE	Florence	Serious Skin Rash (v2.0)
2008041410	CASE	Florence	Serious Skin Rash (v2.0)
46071	CONTROL	POPRES	Population Reference Sample Resource
34585	CONTROL	POPRES	Population Reference Sample Resource
33971	CONTROL	POPRES	Population Reference Sample Resource
7652	CONTROL	POPRES	Population Reference Sample Resource
28434	CONTROL	POPRES	Population Reference Sample Resource
4213	CONTROL	POPRES	Population Reference Sample Resource
19884	CONTROL	POPRES	Population Reference Sample Resource
45725	CONTROL	POPRES	Population Reference Sample Resource
9524	CONTROL	POPRES	Population Reference Sample Resource
40785	CONTROL	POPRES	Population Reference Sample Resource
34721	CONTROL	POPRES	Population Reference Sample Resource
23032	CONTROL	POPRES	Population Reference Sample Resource
2431	CONTROL	POPRES	Population Reference Sample Resource
7801	CONTROL	POPRES	Population Reference Sample Resource
45019	CONTROL	POPRES	Population Reference Sample Resource
34982	CONTROL	POPRES	Population Reference Sample Resource
47384	CONTROL	POPRES	Population Reference Sample Resource
13470	CONTROL	POPRES	Population Reference Sample Resource
19256	CONTROL	POPRES	Population Reference Sample Resource
49440	CONTROL	POPRES	Population Reference Sample Resource
8581	CONTROL	POPRES	Population Reference Sample Resource
30754	CONTROL	POPRES	Population Reference Sample Resource
43874	CONTROL	POPRES	Population Reference Sample Resource
44380	CONTROL	POPRES	Population Reference Sample Resource
44406	CONTROL	POPRES	Population Reference Sample Resource
21495	CONTROL	POPRES	Population Reference Sample Resource
44434	CONTROL	POPRES	Population Reference Sample Resource
47919	CONTROL	POPRES	Population Reference Sample Resource
32956	CONTROL	POPRES	Population Reference Sample Resource
23427	CONTROL	POPRES	Population Reference Sample Resource
32504	CONTROL	POPRES	Population Reference Sample Resource
9897	CONTROL	POPRES	Population Reference Sample Resource
10916	CONTROL	POPRES	Population Reference Sample Resource
47244	CONTROL	POPRES	Population Reference Sample Resource
20556	CONTROL	POPRES	Population Reference Sample Resource
39872	CONTROL	POPRES	Population Reference Sample Resource
16725	CONTROL	POPRES	Population Reference Sample Resource
7000	CONTROL	POPRES	Population Reference Sample Resource
11722	CONTROL	POPRES	Population Reference Sample Resource
14759	CONTROL	POPRES	Population Reference Sample Resource
23299	CONTROL	POPRES	Population Reference Sample Resource
16337	CONTROL	POPRES	Population Reference Sample Resource
5441	CONTROL	POPRES	Population Reference Sample Resource
40739	CONTROL	POPRES	Population Reference Sample Resource
22454	CONTROL	POPRES	Population Reference Sample Resource
34778	CONTROL	POPRES	Population Reference Sample Resource
42580	CONTROL	POPRES	Population Reference Sample Resource
1246	CONTROL	POPRES	Population Reference Sample Resource
19598	CONTROL	POPRES	Population Reference Sample Resource
42098	CONTROL	POPRES	Population Reference Sample Resource
14625	CONTROL	POPRES	Population Reference Sample Resource
44942	CONTROL	POPRES	Population Reference Sample Resource
23250	CONTROL	POPRES	Population Reference Sample Resource
16391	CONTROL	POPRES	Population Reference Sample Resource
17799	CONTROL	POPRES	Population Reference Sample Resource
41884	CONTROL	POPRES	Population Reference Sample Resource
1843	CONTROL	POPRES	Population Reference Sample Resource
30340	CONTROL	POPRES	Population Reference Sample Resource
29824	CONTROL	POPRES	Population Reference Sample Resource
47581	CONTROL	POPRES	Population Reference Sample Resource
42551	CONTROL	POPRES	Population Reference Sample Resource
20507	CONTROL	POPRES	Population Reference Sample Resource
13011	CONTROL	POPRES	Population Reference Sample Resource
23843	CONTROL	POPRES	Population Reference Sample Resource
38848	CONTROL	POPRES	Population Reference Sample Resource
38803	CONTROL	POPRES	Population Reference Sample Resource
21434	CONTROL	POPRES	Population Reference Sample Resource
35984	CONTROL	POPRES	Population Reference Sample Resource
5621	CONTROL	POPRES	Population Reference Sample Resource
33818	CONTROL	POPRES	Population Reference Sample Resource
14617	CONTROL	POPRES	Population Reference Sample Resource
30139	CONTROL	POPRES	Population Reference Sample Resource
28597	CONTROL	POPRES	Population Reference Sample Resource
6315	CONTROL	POPRES	Population Reference Sample Resource
10716	CONTROL	POPRES	Population Reference Sample Resource
25486	CONTROL	POPRES	Population Reference Sample Resource
4530	CONTROL	POPRES	Population Reference Sample Resource
42888	CONTROL	POPRES	Population Reference Sample Resource
7775	CONTROL	POPRES	Population Reference Sample Resource
35733	CONTROL	POPRES	Population Reference Sample Resource
44345	CONTROL	POPRES	Population Reference Sample Resource
27035	CONTROL	POPRES	Population Reference Sample Resource
21342	CONTROL	POPRES	Population Reference Sample Resource
43032	CONTROL	POPRES	Population Reference Sample Resource
3645	CONTROL	POPRES	Population Reference Sample Resource
23842	CONTROL	POPRES	Population Reference Sample Resource
18601	CONTROL	POPRES	Population Reference Sample Resource
38990	CONTROL	POPRES	Population Reference Sample Resource
16286	CONTROL	POPRES	Population Reference Sample Resource
43161	CONTROL	POPRES	Population Reference Sample Resource
18188	CONTROL	POPRES	Population Reference Sample Resource
44017	CONTROL	POPRES	Population Reference Sample Resource
29735	CONTROL	POPRES	Population Reference Sample Resource
28098	CONTROL	POPRES	Population Reference Sample Resource
5802	CONTROL	POPRES	Population Reference Sample Resource
1606	CONTROL	POPRES	Population Reference Sample Resource
23162	CONTROL	POPRES	Population Reference Sample Resource
11142	CONTROL	POPRES	Population Reference Sample Resource
13148	CONTROL	POPRES	Population Reference Sample Resource
33609	CONTROL	POPRES	Population Reference Sample Resource
2971	CONTROL	POPRES	Population Reference Sample Resource
33068	CONTROL	POPRES	Population Reference Sample Resource
13149	CONTROL	POPRES	Population Reference Sample Resource
20748	CONTROL	POPRES	Population Reference Sample Resource
33069	CONTROL	POPRES	Population Reference Sample Resource
47376	CONTROL	POPRES	Population Reference Sample Resource
24700	CONTROL	POPRES	Population Reference Sample Resource
31065	CONTROL	POPRES	Population Reference Sample Resource
6245	CONTROL	POPRES	Population Reference Sample Resource
21865	CONTROL	POPRES	Population Reference Sample Resource
46258	CONTROL	POPRES	Population Reference Sample Resource
6674	CONTROL	POPRES	Population Reference Sample Resource
13901	CONTROL	POPRES	Population Reference Sample Resource
25077	CONTROL	POPRES	Population Reference Sample Resource
20200	CONTROL	POPRES	Population Reference Sample Resource
33225	CONTROL	POPRES	Population Reference Sample Resource
17543	CONTROL	POPRES	Population Reference Sample Resource
29604	CONTROL	POPRES	Population Reference Sample Resource
31555	CONTROL	POPRES	Population Reference Sample Resource
45431	CONTROL	POPRES	Population Reference Sample Resource
9756	CONTROL	POPRES	Population Reference Sample Resource
3791	CONTROL	POPRES	Population Reference Sample Resource
5486	CONTROL	POPRES	Population Reference Sample Resource
31696	CONTROL	POPRES	Population Reference Sample Resource
36433	CONTROL	POPRES	Population Reference Sample Resource
47764	CONTROL	POPRES	Population Reference Sample Resource
38432	CONTROL	POPRES	Population Reference Sample Resource
37625	CONTROL	POPRES	Population Reference Sample Resource
16028	CONTROL	POPRES	Population Reference Sample Resource
24146	CONTROL	POPRES	Population Reference Sample Resource
20800	CONTROL	POPRES	Population Reference Sample Resource
19869	CONTROL	POPRES	Population Reference Sample Resource
31178	CONTROL	POPRES	Population Reference Sample Resource
31559	CONTROL	POPRES	Population Reference Sample Resource
8943	CONTROL	POPRES	Population Reference Sample Resource
48980	CONTROL	POPRES	Population Reference Sample Resource
18201	CONTROL	POPRES	Population Reference Sample Resource
18935	CONTROL	POPRES	Population Reference Sample Resource
38229	CONTROL	POPRES	Population Reference Sample Resource
685	CONTROL	POPRES	Population Reference Sample Resource
415	CONTROL	POPRES	Population Reference Sample Resource
3490	CONTROL	POPRES	Population Reference Sample Resource
11974	CONTROL	POPRES	Population Reference Sample Resource
44114	CONTROL	POPRES	Population Reference Sample Resource
37288	CONTROL	POPRES	Population Reference Sample Resource
34933	CONTROL	POPRES	Population Reference Sample Resource
48174	CONTROL	POPRES	Population Reference Sample Resource
38440	CONTROL	POPRES	Population Reference Sample Resource
36063	CONTROL	POPRES	Population Reference Sample Resource
26259	CONTROL	POPRES	Population Reference Sample Resource
6014	CONTROL	POPRES	Population Reference Sample Resource
13750	CONTROL	POPRES	Population Reference Sample Resource
14511	CONTROL	POPRES	Population Reference Sample Resource
39391	CONTROL	POPRES	Population Reference Sample Resource
34377	CONTROL	POPRES	Population Reference Sample Resource
4631	CONTROL	POPRES	Population Reference Sample Resource
39982	CONTROL	POPRES	Population Reference Sample Resource
19310	CONTROL	POPRES	Population Reference Sample Resource
27634	CONTROL	POPRES	Population Reference Sample Resource
41167	CONTROL	POPRES	Population Reference Sample Resource
6347	CONTROL	POPRES	Population Reference Sample Resource
10443	CONTROL	POPRES	Population Reference Sample Resource
34563	CONTROL	POPRES	Population Reference Sample Resource
1145	CONTROL	POPRES	Population Reference Sample Resource
15844	CONTROL	POPRES	Population Reference Sample Resource
13347	CONTROL	POPRES	Population Reference Sample Resource
16821	CONTROL	POPRES	Population Reference Sample Resource
8126	CONTROL	POPRES	Population Reference Sample Resource
35266	CONTROL	POPRES	Population Reference Sample Resource
6802	CONTROL	POPRES	Population Reference Sample Resource
47654	CONTROL	POPRES	Population Reference Sample Resource
45066	CONTROL	POPRES	Population Reference Sample Resource
15101	CONTROL	POPRES	Population Reference Sample Resource
23801	CONTROL	POPRES	Population Reference Sample Resource
452	CONTROL	POPRES	Population Reference Sample Resource
15615	CONTROL	POPRES	Population Reference Sample Resource
38038	CONTROL	POPRES	Population Reference Sample Resource
25596	CONTROL	POPRES	Population Reference Sample Resource
47565	CONTROL	POPRES	Population Reference Sample Resource
26221	CONTROL	POPRES	Population Reference Sample Resource
40548	CONTROL	POPRES	Population Reference Sample Resource
33831	CONTROL	POPRES	Population Reference Sample Resource
22994	CONTROL	POPRES	Population Reference Sample Resource
4865	CONTROL	POPRES	Population Reference Sample Resource
4439	CONTROL	POPRES	Population Reference Sample Resource
15748	CONTROL	POPRES	Population Reference Sample Resource
13560	CONTROL	POPRES	Population Reference Sample Resource
14004	CONTROL	POPRES	Population Reference Sample Resource
25376	CONTROL	POPRES	Population Reference Sample Resource
21377	CONTROL	POPRES	Population Reference Sample Resource
36165	CONTROL	POPRES	Population Reference Sample Resource
241	CONTROL	POPRES	Population Reference Sample Resource
12142	CONTROL	POPRES	Population Reference Sample Resource
47545	CONTROL	POPRES	Population Reference Sample Resource
3370	CONTROL	POPRES	Population Reference Sample Resource
27015	CONTROL	POPRES	Population Reference Sample Resource
10251	CONTROL	POPRES	Population Reference Sample Resource
31112	CONTROL	POPRES	Population Reference Sample Resource
12271	CONTROL	POPRES	Population Reference Sample Resource
46048	CONTROL	POPRES	Population Reference Sample Resource
21223	CONTROL	POPRES	Population Reference Sample Resource
32766	CONTROL	POPRES	Population Reference Sample Resource
12725	CONTROL	POPRES	Population Reference Sample Resource
1238	CONTROL	POPRES	Population Reference Sample Resource
30979	CONTROL	POPRES	Population Reference Sample Resource
47288	CONTROL	POPRES	Population Reference Sample Resource
30894	CONTROL	POPRES	Population Reference Sample Resource
20999	CONTROL	POPRES	Population Reference Sample Resource
24856	CONTROL	POPRES	Population Reference Sample Resource
20618	CONTROL	POPRES	Population Reference Sample Resource
13765	CONTROL	POPRES	Population Reference Sample Resource
14605	CONTROL	POPRES	Population Reference Sample Resource
37276	CONTROL	POPRES	Population Reference Sample Resource
27136	CONTROL	POPRES	Population Reference Sample Resource
16189	CONTROL	POPRES	Population Reference Sample Resource
19845	CONTROL	POPRES	Population Reference Sample Resource
197	CONTROL	POPRES	Population Reference Sample Resource
36647	CONTROL	POPRES	Population Reference Sample Resource
307	CONTROL	POPRES	Population Reference Sample Resource
22834	CONTROL	POPRES	Population Reference Sample Resource
3060	CONTROL	POPRES	Population Reference Sample Resource
6417	CONTROL	POPRES	Population Reference Sample Resource
42194	CONTROL	POPRES	Population Reference Sample Resource
25352	CONTROL	POPRES	Population Reference Sample Resource
4982	CONTROL	POPRES	Population Reference Sample Resource
35212	CONTROL	POPRES	Population Reference Sample Resource
18906	CONTROL	POPRES	Population Reference Sample Resource
37544	CONTROL	POPRES	Population Reference Sample Resource
3001	CONTROL	POPRES	Population Reference Sample Resource
7872	CONTROL	POPRES	Population Reference Sample Resource
26969	CONTROL	POPRES	Population Reference Sample Resource
14348	CONTROL	POPRES	Population Reference Sample Resource
34915	CONTROL	POPRES	Population Reference Sample Resource
41895	CONTROL	POPRES	Population Reference Sample Resource
45569	CONTROL	POPRES	Population Reference Sample Resource
4736	CONTROL	POPRES	Population Reference Sample Resource
24463	CONTROL	POPRES	Population Reference Sample Resource
14174	CONTROL	POPRES	Population Reference Sample Resource
11024	CONTROL	POPRES	Population Reference Sample Resource
4794	CONTROL	POPRES	Population Reference Sample Resource
10966	CONTROL	POPRES	Population Reference Sample Resource
42825	CONTROL	POPRES	Population Reference Sample Resource
29956	CONTROL	POPRES	Population Reference Sample Resource
21090	CONTROL	POPRES	Population Reference Sample Resource
29234	CONTROL	POPRES	Population Reference Sample Resource
39703	CONTROL	POPRES	Population Reference Sample Resource
9088	CONTROL	POPRES	Population Reference Sample Resource
18517	CONTROL	POPRES	Population Reference Sample Resource
29908	CONTROL	POPRES	Population Reference Sample Resource
17533	CONTROL	POPRES	Population Reference Sample Resource
34118	CONTROL	POPRES	Population Reference Sample Resource
43485	CONTROL	POPRES	Population Reference Sample Resource
19982	CONTROL	POPRES	Population Reference Sample Resource
21319	CONTROL	POPRES	Population Reference Sample Resource
41310	CONTROL	POPRES	Population Reference Sample Resource
7318	CONTROL	POPRES	Population Reference Sample Resource
29042	CONTROL	POPRES	Population Reference Sample Resource
19568	CONTROL	POPRES	Population Reference Sample Resource
18455	CONTROL	POPRES	Population Reference Sample Resource
46541	CONTROL	POPRES	Population Reference Sample Resource
9631	CONTROL	POPRES	Population Reference Sample Resource
48891	CONTROL	POPRES	Population Reference Sample Resource
4049	CONTROL	POPRES	Population Reference Sample Resource
3824	CONTROL	POPRES	Population Reference Sample Resource
38008	CONTROL	POPRES	Population Reference Sample Resource
22374	CONTROL	POPRES	Population Reference Sample Resource
11290	CONTROL	POPRES	Population Reference Sample Resource
10400	CONTROL	POPRES	Population Reference Sample Resource
10060	CONTROL	POPRES	Population Reference Sample Resource
29945	CONTROL	POPRES	Population Reference Sample Resource
6460	CONTROL	POPRES	Population Reference Sample Resource
24528	CONTROL	POPRES	Population Reference Sample Resource
29740	CONTROL	POPRES	Population Reference Sample Resource
74220_E06_WTCCCT510798	CONTROL	WTCCC
74220_F06_WTCCCT510815	CONTROL	WTCCC
74230_A06_WTCCCT511772	CONTROL	WTCCC
74230_A08_WTCCCT511838	CONTROL	WTCCC
74230_A11_BLOOD291710	CONTROL	WTCCC
74230_B06_WTCCCT511783	CONTROL	WTCCC
74230_B08_WTCCCT511842	CONTROL	WTCCC
74230_B09_BLOOD291729	CONTROL	WTCCC
74230_C08_WTCCCT511847	CONTROL	WTCCC
74230_C09_BLOOD291727	CONTROL	WTCCC
74230_C11_BLOOD291708	CONTROL	WTCCC
74230_D06_WTCCCT511803	CONTROL	WTCCC
74230_D08_WTCCCT511765	CONTROL	WTCCC
74230_D09_BLOOD291725	CONTROL	WTCCC
74230_E01_WTCCCT511798	CONTROL	WTCCC
74230_F11_BLOOD291705	CONTROL	WTCCC
74236_A01_BLOOD292527	CONTROL	WTCCC
74236_A02_BLOOD292509	CONTROL	WTCCC
74236_A03_BLOOD292868	CONTROL	WTCCC
74236_A05_BLOOD292836	CONTROL	WTCCC
74236_A06_BLOOD292820	CONTROL	WTCCC
74236_A07_BLOOD292801	CONTROL	WTCCC
74236_A08_BLOOD292783	CONTROL	WTCCC
74236_A09_BLOOD292765	CONTROL	WTCCC
74236_A11_BLOOD292724	CONTROL	WTCCC
74236_B01_BLOOD292525	CONTROL	WTCCC
74236_B02_BLOOD292507	CONTROL	WTCCC
74236_B07_BLOOD292797	CONTROL	WTCCC
74236_B08_BLOOD292781	CONTROL	WTCCC
74236_B09_BLOOD292763	CONTROL	WTCCC
74236_B10_BLOOD292740	CONTROL	WTCCC
74236_B11_BLOOD292722	CONTROL	WTCCC
74236_C01_BLOOD292523	CONTROL	WTCCC
74236_C03_BLOOD292864	CONTROL	WTCCC
74236_C04_BLOOD292848	CONTROL	WTCCC
74236_C06_BLOOD292816	CONTROL	WTCCC
74236_C07_BLOOD292795	CONTROL	WTCCC
74236_C10_BLOOD292736	CONTROL	WTCCC
74236_C11_BLOOD292720	CONTROL	WTCCC
74236_C12_BLOOD292703	CONTROL	WTCCC
74236_D03_BLOOD292862	CONTROL	WTCCC
74236_D04_BLOOD292846	CONTROL	WTCCC
74236_D05_BLOOD292830	CONTROL	WTCCC
74236_D06_BLOOD292811	CONTROL	WTCCC
74236_D07_BLOOD292793	CONTROL	WTCCC
74236_D09_BLOOD292757	CONTROL	WTCCC
74236_D11_BLOOD292718	CONTROL	WTCCC
74236_D12_BLOOD292701	CONTROL	WTCCC
74236_E01_BLOOD292519	CONTROL	WTCCC
74236_E02_BLOOD292499	CONTROL	WTCCC
74236_E04_BLOOD292844	CONTROL	WTCCC
74236_E06_BLOOD292809	CONTROL	WTCCC
74236_E07_BLOOD292791	CONTROL	WTCCC
74236_E10_BLOOD292732	CONTROL	WTCCC
74236_E12_BLOOD292699	CONTROL	WTCCC
74236_F04_BLOOD292842	CONTROL	WTCCC
74236_F05_BLOOD292826	CONTROL	WTCCC
74236_F06_BLOOD292807	CONTROL	WTCCC
74236_F07_BLOOD292789	CONTROL	WTCCC
74236_F08_BLOOD292771	CONTROL	WTCCC
74236_F10_BLOOD292730	CONTROL	WTCCC
74236_F11_BLOOD292713	CONTROL	WTCCC
74236_G03_BLOOD292856	CONTROL	WTCCC
74236_G05_BLOOD292824	CONTROL	WTCCC
74236_G11_BLOOD292711	CONTROL	WTCCC
74236_H02_BLOOD292870	CONTROL	WTCCC
74236_H03_BLOOD292854	CONTROL	WTCCC
74236_H04_BLOOD292838	CONTROL	WTCCC
74236_H05_BLOOD292822	CONTROL	WTCCC
74236_H07_BLOOD292785	CONTROL	WTCCC
74236_H09_BLOOD292745	CONTROL	WTCCC
74236_H10_BLOOD292726	CONTROL	WTCCC
74236_H11_BLOOD292709	CONTROL	WTCCC
74238_A01_BLOOD293225	CONTROL	WTCCC
74238_A02_BLOOD293209	CONTROL	WTCCC
74230_C05_WTCCCT511828	CONTROL	WTCCC
74222_H06_WTCCCT511075	CONTROL	WTCCC
74227_E01_WTCCCT511538	CONTROL	WTCCC
74229_F01_WTCCCT511676	CONTROL	WTCCC
74218_H10_WTCCCT510407	CONTROL	WTCCC
74727_C05_WTCCCT442423	CONTROL	WTCCC
74721_A11_WTCCCT443635	CONTROL	WTCCC
74722_H04_WTCCCT443499	CONTROL	WTCCC
79551_A09_WTCCCT542664	CONTROL	WTCCC
79551_B02_WTCCCT542722	CONTROL	WTCCC
79551_E09_WTCCCT542721	CONTROL	WTCCC
79555_B05_WTCCCT543433	CONTROL	WTCCC
79555_E05_WTCCCT543447	CONTROL	WTCCC
79556_G08_WTCCCT542866	CONTROL	WTCCC
79558_B11_WTCCCT543399	CONTROL	WTCCC
83751_H08_WTCCC88758	CONTROL	WTCCC
